# Supplementary material for: The Mitogen-Activated Protein Kinase PlMAPK2 Is Involved in Zoosporogenesis and Pathogenicity of Peronophythora litchii
Source: Int J Mol Sci. 2021 Mar 29;22(7):3524. doi: 10.3390/ijms22073524 (PMC8036616; doi:10.3390/ijms22073524)
Supplement: Supplementary file 1 [file ijms-22-03524-s001.zip]

Archive with 4 entries (3 files):
- ijms-1110580 suppl revised/
- ijms-1110580 suppl revised/Figure S1-S3.pdf
- ijms-1110580 suppl revised/Table S1.xls
- ijms-1110580 suppl revised/Table S2.xls
