# Supplementary material for: The Mitogen-Activated Protein Kinase PlMAPK2 Is Involved in Zoosporogenesis and Pathogenicity of Peronophythora litchii
Source: Int J Mol Sci. 2021 Mar 29;22(7):3524. doi: 10.3390/ijms22073524 (PMC8036616; doi:10.3390/ijms22073524)
Supplement: Supplementary file 1 [file ijms-22-03524-s001.zip › ijms-1110580 suppl revised/Table S1.xls]

## Sheet: Table S1
Table S1. The primers used in this study
Primer name	Sequence	Description
SgRNA-MAPK2-1F	CTAGCGAGTAGCTGATGAGTCCGTGAGGACGAAACGAGTAAGCTCGTCCTACTCGAGGCAGCCGCTCA	sgRNA for PlMAPK2 CRISPR/Cas9 knock out
SgRNA-MAPK2-1R	AAACTGAGCGGCTGCCTCGAGTAGGACGAGCTTACTCGTTTCGTCCTCACGGACTCATCAGCTACTCG	sgRNA for PlMAPK2 CRISPR/Cas9 knock out
SgRNA-MAPK2-2F	CTAGCTCCAGGCTGATGAGTCCGTGAGGACGAAACGAGTAAGCTCGTCCCTGGAGGACGAGCCTGTAG	sgRNA for PlMAPK2 CRISPR/Cas9 knock out
SgRNA-MAPK2-2R	AAACCTACAGGCTCGTCCTCCAGGGACGAGCTTACTCGTTTCGTCCTCACGGACTCATCAGCCTGGAG	sgRNA for PlMAPK2 CRISPR/Cas9 knock out
MAPK2-left arm-F	ACTAGTGGATCCCCCGGTCATCCACCTTAGATCGC	Cloning the full length of left arm of PlMAPK2
MAPK2-left arm-R	TATCTGTCATGCACGTCTGTCGCGACACTTCCCGT	Cloning the full length of left arm of PlMAPK2
MAPK2-right arm-F	AAGTGTCGCGACAGACGTGCATGACAGATACATCCG	Cloning the full length of right arm of PlMAPK2
MAPK2-right arm-R	GAATTCCTGCAGCCCAACGTCTTGCTCGCCACTTTAC	Cloning the full length of right arm of PlMAPK2
PlMAPK2-Genome-F	ACCCTTAGGTGGACGGATTC	Mutant screening of PlMAPK2
PlMAPK2-Genome-R	GAATTCCTGCAGCCCAACGTCTTGCTCGCCACTTTAC	Mutant screening of PlMAPK2
PlActin-qRT-F	TCACGCTATTGTTCGTCTGG	qRT-PCR of indicated gene, as a reference gene of P. litchii
PlActin-qRT-R	TCATCTCCTGGTCAGAGTCC	qRT-PCR of indicated gene, as a reference gene of P. litchii
PlMAPK2-qRTF	GCGAGAGAGCTAAACGGTTC	qRT-PCR of indicated gene, for measuring gene expression level
PlMAPK2-qRTR	TGCTCTAGTGCTTCCTCCAC	qRT-PCR of indicated gene, for measuring gene expression level
MYB1-qRTF	CGCACCACCACACAAGCGTATCCTC	qRT-PCR of indicated gene, for measuring gene expression level
MYB1-qRTR	ACTGACTTGACTTTGCTGCATGTGC	qRT-PCR of indicated gene, for measuring gene expression level
MAD1-qRTF	GAACGCTGGTCTCTTCGGACATCAC	qRT-PCR of indicated gene, for measuring gene expression level
MAD1-qRTR	TGGATGAACACTGCTACCTTGACTG	qRT-PCR of indicated gene, for measuring gene expression level
Pl103272-qRTF	CCTCGAGTTCGACTTTCGTC	qRT-PCR of indicated gene, for measuring gene expression level
Pl103272-qRTR	GTGTGCATGTGGAAAGGATG	qRT-PCR of indicated gene, for measuring gene expression level
Pl104952-qRTF	GCATCGCTAGACGACATTCA	qRT-PCR of indicated gene, for measuring gene expression level
Pl104952-qRTR	CAGTGCATGATCCAGACACC	qRT-PCR of indicated gene, for measuring gene expression level
Pl106181-qRTF	AAGGCGTTGATTCATTCTGG	qRT-PCR of indicated gene, for measuring gene expression level
Pl106181-qRTR	GGAGTCATGGGAAGGACTGA	qRT-PCR of indicated gene, for measuring gene expression level
Pl106183-qRTF	GAAAGGTGCAGCTACGGAAG	qRT-PCR of indicated gene, for measuring gene expression level
Pl106183-qRTR	GACCACTTCCAACGATCCAT	qRT-PCR of indicated gene, for measuring gene expression level
Pl106923-qRTF	CACCGCTCGTATCGACTGTA	qRT-PCR of indicated gene, for measuring gene expression level
Pl106923-qRTR	ATGCTTGCCGTACTCGATCT	qRT-PCR of indicated gene, for measuring gene expression level
Pl106924-qRTF	ACCGATGACCAACCACTCTC	qRT-PCR of indicated gene, for measuring gene expression level
Pl106924-qRTR	ATGACCCGATTGACTTCTGG	qRT-PCR of indicated gene, for measuring gene expression level
Pl108705-qRTF	TCGGTGAGTACAAGCGTCTG	qRT-PCR of indicated gene, for measuring gene expression level
Pl108705-qRTR	CTAGCAGCTTGTTGCGTGAG	qRT-PCR of indicated gene, for measuring gene expression level
Pl111416-qRTF	TGTCGTCATTGCTTCTCCAG	qRT-PCR of indicated gene, for measuring gene expression level
Pl111416-qRTR	ACCGACCGAAAGCACAATAC	qRT-PCR of indicated gene, for measuring gene expression level
Pl111417-qRTF	GTCCGTTGGCTCTCTCTGTC	qRT-PCR of indicated gene, for measuring gene expression level
Pl111417-qRTR	CATGTACGCGTTACCATTGC	qRT-PCR of indicated gene, for measuring gene expression level
