# Supplementary material for: The Mitogen-Activated Protein Kinase PlMAPK2 Is Involved in Zoosporogenesis and Pathogenicity of Peronophythora litchii
Source: Int J Mol Sci. 2021 Mar 29;22(7):3524. doi: 10.3390/ijms22073524 (PMC8036616; doi:10.3390/ijms22073524)
Supplement: Supplementary file 1 [file ijms-22-03524-s001.zip › ijms-1110580 suppl revised/Table S2.xls]

## Sheet: Table S2
Table S2 Sequences used in this study
Sequence ID/Protein name	Species	Sequence
Pl112143 (PlMAPK2)	Peronophythora litchii	MASYTPTGPGSSSPLKSVGSPPLSASKSLSANVSGGDKIGGPSDTSAPVGAVSSTRKASTTTAVAAPPARPGTYSFVVAGTNFQIDDKYKFIKVIGRGAYGVVISADNAETNEKVAVKKISRAFEDLVDAKRILREIKLLQHFDHENVITIVDLLPPPSLAQFEDVYIIADLMETDLHRIIYSRQPLTDDHVQYFLYQILRALKYIHSANVLHRDLKPSNLLLNSNCDLKVCDFGLSRGVEPEEDNMELTEYVVTRWYRAPEIMLSSREYTKAIDIWSTGCIFAELLGRTPLFPGDDYIHQLQIICDKIGTPCEEDLHFVVSERAKRFMKNQPMRPGVPFAKLFLKASPEAIDLLQSMLVFDPAKRISVEEALEHPYLASLHNLEDEPVADSAFSFDFE…
KAG1707279.1	Phytophthora capsici	MASTYTPAGPASSSPVKSVGSAPLSSSRKLDGSKSAAPVGASDAVSGTRTAAATTVAAAPARPGTYSFVVAGTNFQIDEKYKFIKVIGRGAYGVVISAENAETNEKVAVKKISRAFEDLVDAKRILREIKLLQHFDHENVITILDLLPPPSLAQFEDVYIIADLMETDLHRIIYSRQPLTDDHVQYFLYQILRALKYIHSANVLHRDLKPSNLLLNSNCDLKVCDFGLSRGVTPEEDNMELTEYVVTRWYRAPEIMLSSREYTKAIDIWSTGCIFAELLGRTPLFPGDDYIHQLQIICDKIGTPCEEDLHFVVSERAKRFMKNQPMRPGVPFSKLFPKATPEAVDLLQRMLVFDPVKRISVEEALEHPYLASLHNLEDEPVADSIFSFDFEKEDLTESR…
RAW28215.1	Phytophthora cactorum	MANYTPTGPASSSPLKSVRSPPVSSSRNLSAKGLSSVDKFGGPSETSAPVGDAAGSTRKASSSTAVAAPPARPGTYSFVVAGTNFQIDDKYKFVKVIGRGAYGVVVSAENTETNEKVAVKKISRAFEDLVDAKRILREIKLLQHFDHENVITIVDLLPPPSLAQFEDVYIIADLMETDLHRIIYSRQPLTDDHVQYFLYQILRALKYIHSANVLHRDLKPSNLLLNSNCDLKVCDFGLSRGVAPEEDNMELTEYVVTRWYRAPEIMLSSREYTKAIDIWSTGCIFAELLGRTPLFPGDDYIHQLQIICDKIGTPCEEDLHFVVSERAKRFMKNQPMRPGVPFAKLFPKASPEAIDLLQRMLVFDPIKRISVEEALEHPYLASLHNLEDEPVADSCFSFD…
PHYCI_116551	Phytophthora cinnamomi var. cinnamomi	MASFTPTGPASSSPLKSVGSPPLSASKSLSAKGLPNSGRSSETSAPVGASDAVSSTRKASATTAVAAPPARPGTYSFVVAGTNFQIDEKYKFIKVIGRGAYGVVISAENTETNEKVAVKKISRAFEDLVDAKRILREIKLLQHFDHENVITIVDLLPPPSLAQFEDVYIIADLMETDLHRIIYSRQPLTDDHVQYFLYQILRALKYIHSANVLHRDLKPSNLLLNSNCDLKVCDFGLSRGVAPEEDNMELTEYVVTRWYRAPEIMLSSREYTKAIDIWSTGCIFAELLGRTPLFPGDDYIHQLQIICDKIGTPCEEDLHFVVSERAKRFMKNQPLRPGVPFARLFPKATPEAVDLLQRMLVFDPAKRISVEEALEHPYLASLHNLEDEPVADSFFSFDF…
KAE8890964.1	Phytophthora fragariae	MASFTPTGPASTSPLKSVGSPPLSASKSLSAKGLPSSDRSSETSAPVGASDAASSTRKASSGTAVAAPPARPGTYSFVVAGTNFQIDDKYKFIKVIGRGAYGVVISAENAETNEKVAVKKISRAFEDLVDAKRILREIKLLQHFDHENVITIVDLLPPPSLAQFEDVYIIADLMETDLHRIIYSRQPLTDDHVQYFLYQILRALKYIHSANVLHRDLKPSNLLLNSNCDLKVCDFGLSRGVAPEEDNMELTEYVVTRWYRAPEIMLSSREYTKAIDIWSTGCIFAELLGRTPLFPGDDYIHQLQIICDKIGTPCEEDLHFVVSERAKRFMKNQPMRPGVPFAKLFPKATPEAIDLLQRMLVFDPAKRISVEEALEHPYLASLHNLEDEPVADSYFSFDF…
KAG3106757.1	Phytophthora idaei	MSVAESQPPVSLPAKALVALAIPADRLCLAHGSYPSSHKTKPNWCDRMASYTPTGPASSSPLKSVRSPPVSSSRNLSAKGLSSVDKFGGPSETSAPVGDAAGSTRKASSSTAVAAPSARPGTYSFVVAGTNFQIDDKYKFVKVIGRGAYGVVVSAENTETNEKVAVKKISRAFEDLVDAKRILREIKLLQHFDHENVITIVDLLPPPSLAQFEDVYIVADLMETDLHRIIYSRQPLTDDHVQYFLYQILRALKYIHSANVLHRDLKPSNLLLNSNCDLKVCDFGLSRGVAPEEDNMELTEYVVTRWYRAPEIMLSSREYTKAIDIWSTGCIFAELLGRTPLFPGDDYIHQLQIICDKIGTPCEEDLHFVVSERAKRFMKNQPMRPGVPFAKLFPKASPE…
PITG12186	Phytophthora infestans	MASYTPTGPSSSPLKSVGFPPLSSRNLSSRGLSGGDKLSGPSETLASVGDTVSSTRNASTTTAVAAPPARPGTYSFVVAGTNFQIDEKYKFVKVIGRGAYGVVISAENTETNEKVAVKKISRAFEDLVDAKRILREIKLLQHFDHENVITIVDLLPPPCLTQFDDVYIIADLMETDLHRIIYSRQPLTDDHVQYFLYQILRALKYIHSANVLHRDLKPSNLLLNSNCDLKVCDFGLSRGVTPEEDNMELTEYVVTRWYRAPEIMLSSREYTKAIDIWSTGCIFAELLGRTPLFPGDDYIHQLQIICDKIGTPCEEDLHFVVSERAKRFMKNQPMRPGVPFAKLYPKASPEAMDLLQRMLVFDPVKRISVEEALEHPYLASLHNLEDEPVADSCFSFDFE…
KAF4317583.1	Phytophthora kernoviae	MSSYTPTGSSSSPLKSVGSPPLSTVAGLPDEKHSAATAPVGANDTVSSTRKTSSTAAAASVPPRPGTYSFVVAGTNFQIDEKYKFIKVIGRGAYGVVISAENSETNEKVAVKKISRAFEDLVDAKRILREIKLLQHFDHENVITIVDLLPPPSLTQFDDVYIVADLMETDLHRIIYSRQPLTDDHVQYFLYQILRALKYLHSANVLHRDLKPSNLLLNSNCDLKVCDFGLSRGVTPEEDNMELTEYVVTRWYRAPEIMLSSREYTKAIDIWSTGCIFAELLGRTPLFPGDDYIHQLQIICEKIGTPCEEDLHFVVSERAKRFMKNQPVRPGVPFAKLFPKATPEAIDLLQRMLVFDPAKRISVEEALEHPYLTSLHNLEDEPVADSIFSFDFEKEDLTE…
KUG02053.1	Phytophthora nicotianae	MASYTPTGPASSPLKSVGSPLHSSSRNLSAKGLSGGDKLGGPSENPAPIGDAASSTRKASTTTAVAAPPARPGTYSFVVAGTNFQIDEKYKFVKVIGRGAYGVVISADNIETNEKVAVKKISRAFEDLVDAKRILREIKLLQHFDHENVITIVDLLPPPSLAQFEDVYIIADLMETDLHRIIYSRQPLTDDHVQYFLYQILRALKYIHSANVLHRDLKPSNLLLNSNCDLKVCDFGLSRGVTPEEDNMELTEYVVTRWYRAPEIMLSSREYTKAIDMWSTGCIFAELLGRTPLFPGDDYIHQLQIICDKIGTPCEEDLHFVVSERAKRFMKNQPMRPGVPFAKLFPKATPEAIDLLQRMLVFDPVKRVSVEEALEHPYLASLHNLEDEPVADSCFSFDF…
Pr74722	Phytophthora ramorum	MANYTPSGPASSSPLKSVGSPPLSAPRSLSARGLPTDKRSSGLSETSAPVGDAVSSTRKTSTTTAVAAAPARPGTYSFVVAGTNFQIDEKYKFIKVIGRGAYGVVISAENTETNEKVAVKKISRAFEDLVDAKRILREIKLLQHFDHENVITIVDLLPPPSLAQFEDVYIIADLMETDLHRIIYSRQPLTDDHVQYFLYQILRALKFIHSANVLHRDLKPSNLLLNSNCDLKVCDFGLSRGVAPEEDNMELTEYVVTRWYRAPEIMLSSREYTKAIDIWSTGCIFAELLGRTPLFPGDDYIHQLQIICDKIGTPCEEDLHFVVSERAKRFMKNQPVRPGVPFAKLFPKASPEAVDLLQRMLVFDPAKRISVEEALEHPYLASLHNMEDEPVADSFFSFD…
POM76373.1	Phytophthora palmivora var. palmivora	MASYTPTGPASSSPLKSVGSNHLSAEGVFSGDKLGSSSETSAPVGAVSSTRKASATTAIAAPPARPGTYSFVVAGTNFQIDDKYKFIKVIGRGAYGVVISADNTETNEKVAVKKISRAFEDLVDAKRILREIKLLQHFDHENVITIVDLLPPPSLAQFEDVYIIADLMETDLHRIIYSRQPLTDDHVQYFLYQILRALKYIHSANVLHRDLKPSNLLLNSNCDLKVCDFGLSRGVEPEEDNMELTEYVVTRWYRAPEIMLSSREYTKAIDIWSTGCIFAELLGRTPLFPGDDYIHQLQIICDKIGTPCEEDLHFVVSERAKRFMKNQPMRPGVPFVKLFPKASPEAIDLLQSMLVFDPAKRISVEEALEHPYLASLHNLEDEPVADSAFSFDFEKEDLT…
ETI36339.1	Phytophthora parasitica	MASYTPTGPASSPLKSVGSPLHSSSRNLSAKGLSGGDKLGGPSENPAPIGDAASSTRKASTTTAVAAPPARPGTYSFVVAGTNFQIDEKYKFVKVIGRGAYGVVISADNIETNEKVAVKKISRAFEDLVDAKRILREIKLLQHFDHENVITIVDLLPPPSLAQFEDVYIIADLMETDLHRIIYSRQPLTDDHVQYFLYQILRALKYIHSANVLHRDLKPSNLLLNSNCDLKVCDFGLSRGVTPEEDNMELTEYVVTRWYRAPEIMLSSREYTKAIDMWSTGCIFAELLGRTPLFPGDDYIHQLQIICDKIGTPCEEDLHFVVSERAKRFMKNQPMRPGVPFAKLFPKATPEAIDLLQRMLVFDPVKRVSVEEALEHPYLASLHNLEDEPVADSCFSFDF…
KAE9008546.1	Phytophthora rubi	MASFTPTGPASTSPLKSVGSPPLSASKSLSAKGLPSSDRSSETSAPVGASDAASSTRKASSGTAVAAPPARPGTYSFVVAGTNFQIDDKYKFIKVIGRGAYGVVISAENAETNEKVAVKKISRAFEDLVDAKRILREIKLLQHFDHENVITIVDLLPPPSLAQFEDVYIIADLMETDLHRIIYSRQPLTDDHVQYFLYQILRALKYIHSANVLHRDLKPSNLLLNSNCDLKVCDFGLSRGVAPEEDNMELTEYVVTRWYRAPEIMLSSREYTKAIDIWSTGCIFAELLGRTPLFPGDDYIHQLQIICDKIGTPCEEDLHFVVSERAKRFMKNQPMRPGVPFAKLFPKATPEAIDLLQRMLVFDPAKRISVEEALEHPYLASLHNLEDEPVADSYFSFDF…
XP_009521650.1 (PsMAPK2)	Phytophthora sojae	MASFTPTGPASSSPLKSVGSPPVSASKILSAGGLPSSDRSSDTSAPVGASDAVSSTRKASSTTTIAAPPARPGTYSFVVAGTNFQIDEKYKFIKVIGRGAYGVVISAENAETNEKVAVKKISRAFEDLVDAKRILREIKLLQHFDHENVITIVDLLPPPSLAQFEDVYIIADLMETDLHRIIYSRQPLTDDHVQYFLYQILRALKYIHSANVLHRDLKPSNLLLNSNCDLKVCDFGLSRGVAPEEDNMELTEYVVTRWYRAPEIMLSSREYTKAIDIWSTGCIFAELLGRTPLFPGDDYIHQLQIICDKIGTPCEEDLHFVVSERAKRFMKNQPMRPGVPFAKLFPKATPEAIDLLQRMLVFDPAKRISVEEALEHPYLASLHNLEDEPVADSSFSFDF…
PveMAPK2	Pythium vexans	MDTRAVDDAFDAEVPATCSPENQQTLSPPRSDQTTPIAAQNQSSPVKAGTTTGAPDTHSFVVSGTTFQIDSKYKLIKPIGHGAYGVVISAENTETGEKVAIKKVSKAFEDVIDAKRILREIKLLQHFDHENVITIVDLLPPASLSAFDDVYIISDLMETDLHRIIYSRQPLTDDHIQYFLYQILRALKYIHSASVLHRDLKPSNLLLNSNCDLKICDFGLARGVEPDIDNLELTEYVVTRWYRAPEIMLSTKEYTKSIDMWSTGCIFAELLGRKPLFPGDDYIHQLQIICDKLGTPREDELHFVTSDKARRFMKNQPVKPGVAFAKLFPQARPEALDLLQRMLVFDPARRISVDDALAHPYLDSLHNVEDEPTAESAFSFEFEKEELTKRRLQELIFDN…
PirMAPK2	Pythium irregulare	MASSSTAQDGSYPLGGSTEEMPVTSAQSAAFPEKPSEFSGGGVTMPLTGVKDPQYSPAKTTSTGSSSSSSSSSSSAAAMMGAGAPTAITSRLRPDTYSFVVSGTTFQIDLKYKLLKPIGHGAYGVVISAENAESKDKVAIKKISKAFEDIVDAKRILREIKLLQHFDHENVITVVDLLPPASLTEFEDVYIISDLMETDLHRIIYSRQPLTDDHIQYFLYQILRALKYIHSANVLHRDLKPSNLLLNSNCDLKICDFGLARGIEPDEDNMELTEYVVTRWYRAPEIMLSTKEYTKAIDIWSTGCIFAELLGRKPLFPGDDYIHQLQIICDKLGTPREDELAFVTSEKAKRFMKNQPMKPGVPFAKLYPTTNPSAIDLLEKMLVFDPAKRISVEEALEHP…
PapMAPK2	Pythium aphanidermatum	MASINPTTQVSSGYAVSDKANSTVRDTPVGAESPRQASLPSTTTSATASSVTENAALAPSAASLPGSAPSAPSMPPAPTRPGTHVLAVSSTTFEIDLKYKFLKPIGHGAYGVVISAENTETTEKVAIKKISKAFEDIVDAKRILREIKLLQHFDHENVITIVDLLPPTSLVTFDDVYIISDLMETDLHRIIYSRQPLTDDHIQYFLYQILRALKYIHSANVLHRDLKPSNLLLNSNCDLKICDFGLARGVEPDEENMDLTEYVVTRWYRAPEIMLSTREYTKAIDIWSTGCIFAELLGRKPLFPGDDYIHQLQIICEKLGTPGEDELHFVTSEKARRFMKNQPMKPGVPFAKLFPTAKPAAIDLLEKMLVFDPSRRISVEEALEHPYLDSLHNVEDEPV…
TMW66378.1	Pythium oligandrum	MASINPSTQFPVMPSQDKSSADPTSTPATVSPPRKGSNPADKASAGATGGASPPNAPSAMPVRPGTHLFAVSGTTFDIDLKYKFLKPIGHGAYGVVISAENGETTDKVAIKKISKAFEDIVDAKRILREIKLLQHFDHENVITIVDLLPPPSITHFDDVYIITDLMETDLHRIIYSRQPLTDDHIQYFLYQILRALKYIHSANVLHRDLKPSNLLLNSNCDLKVCDFGLARGVEPDEENMDLTEYVVTRWYRAPEIMLSTKEYTKAIDIWSTGCIFAELLGRKPLFPGDDYIHQLQIICEKLGTPTEDELHFVTSEKARRFMKNQPMQPGVPFARVFPTAKPAAIDLLEKMLVFDPAKRISVEDALEHPYLESLHNVEDEPVADSAFSFDFEKEELHKE…
Fus3p	Saccharomyces cerevisiae	MPKRIVYNISSDFQLKSLLGEGAYGVVCSATHKPTGEIVAIKKIEPFDKPLFALRTLREIKILKHFKHENIITIFNIQRPESFENFNEVYIIQELMQTDLHRVISTQMLSDDHIQYFIYQTLRAVKVLHGSNVIHRDLKPSNLLINSNCDLKVCDFGLARIIDESAADNSEPTGQQSGMTEYVATRWYRAPEVMLTSAKYSRAMDVWSCGCILAELFLRRPIFPGRDYRHQLLLIFGIIGTPHSDNDLRCIESPRAREYIKSLPMYPAAPLEKMFPRVNPKGIDLLQRMLVFDPAKRITAKEALEHPYLQTYHDPNDEPEGEPIPPSFFEFDHYKEALTTKDLKKLIWNEIFS
HOG1	Saccharomyces cerevisiae	MTTNEEFIRTQIFGTVFEITNRYNDLNPVGMGAFGLVCSATDTLTSQPVAIKKIMKPFSTAVLAKRTYRELKLLKHLRHENLICLQDIFLSPLEDIYFVTELQGTDLHRLLQTRPLEKQFVQYFLYQILRGLKYVHSAGVIHRDLKPSNILINENCDLKICDFGLARIQDPQMTGYVSTRYYRAPEIMLTWQKYDVEVDIWSAGCIFAEMIEGKPLFPGKDHVHQFSIITDLLGSPPKDVINTICSENTLKFVTSLPHRDPIPFSERFKTVEPDAVDLLEKMLVFDPKKRITAADALAHPYSAPYHDPTDEPVADAKFDWHFNDADLPVDTWRVMMYSEILDFHKIGGSDGQIDISATFDDQVAAATAAAAQAQAQAQAQVQLNMAAHSHNGAGTTGND…
MGG09565	Magnaporthe oryzae	MSRANPPSNSSGSRKISFNVSEQYDIQDVVGEGAYGVVCSAIHKPSGQKVAIKKITPFDHSMFCLRTLREMKLLRYFNHENIISILDIQKPRSYETFNEVYLIQELMETDMHRVIRTQDLSDDHCQYFIYQTLRALKAMHSANVLHRDLKPSNLLLNANCDLKVCDFGLARSAASQEDNSGFMTEYVATRWYRAPEIMLTFKEYTKAIDVWSVGCILAEMLSGKPLFPGKDYHHQLTLILDVLGTPTMEDYYGIKSRRAREYIRSLPFKKKVPFRTLFPKTSDLALDLLEKLLAFNPVKRITVEEALKHPYLEPYHDPDDEPTAPPIPEEFFDFDKHKDNLSKEQLKQFIYQEIMR
Ps143579 (PsMAD1)	Phytophthora sojae	MGRKKIQIKRIEDDRNRQVTFAKRKNGIFKKAMELSKLCDCEIALIVFDSNDKLYQYSSTSVDQILLKYTEYGEPFEIKDNNDYEIMFGEKKKQLQQAAKEAAAAAAAGANAEASANFNMGSTPNGAAVQSFQSMHGGMNGASLGLTNDPDQYMLNSRSRPPTQKKRVHRGFQQLLKKEHVGYTPPSLPLYQHGMGMLGGLSSHHMLAALPSPPNLSGILPSPTTGMLLHDFSPQNAGLFGHHPMLGGGMPGDFHDSKNSVLGLNLVPSDFSHGGAGSVHPQQLQQAKDPYYVPGKQNDSPDKTTGNQPGSPGEPSGDADVVKLEKTSESEKEQPRRADAPNSSDDAQATKENDTMADKAEPEPSALSPKREPKQISQDDRAAKPTSSKSDDVQEASPT…
Pl112225 (PlMAD1)	Peronophythora litchii	MGRKKIQIKRIEDDRNRQVTFAKRKNGIFKKAMELSKLCDCEIALIVFDSNEKLYQYSSTSVDQILLKYTEYGEPYETKDNNDYEIMFGEKKKQLQQAAKEAAAAAAAGANAEANFNMGQGTTPNGAAVQSFQSMHGGMNGASLGLTNDPDQYMLNSRSRPPTQKKRVHRGFQQLLKKEHVGYTPPSLPLYQHGMGMLGGLSSHHMLAALPSPPNLSGILPSPTTGMLLHDFSPQNAGLFGHHHMLGGGMPGEFHDSKNGVIGLNLVPSDFSQGSSVHPQQLQQSKDQYCDPGKQGDSPNKSSGNRPTSPVGSGEPSGTNGTAQSDEPVCKVEQPSEPDQEQPQLDDGSNNSDDTQATKENETTTDKSTSESTALSPKREPKQLSDATSAHSNPSKSDD…
Ps140839 (PsMYB1)	Phytophthora sojae	MNRKLELMELEDGGNSNSSGGNQEIPLMEVAHHPDLSYLRATATHGGSVSSTTSSKYGSPEESFGEEDDDNNSKKAVRRKTDSNSKRPWTREENDKLMQLVKQYGAKRWSLIAMHLPGRVGKQCRERWHNHLNPSVRKDAWTAEEDYVIFECHKNVGNQWAEISKMLPGRTDNAIKNRYYSTMRRMQRQSIRKKGPMREGKSIRVASVASSPVQNNGSQVGPAPMQQRPLNGVMQPQLSPQQQLPPQRGVGFQSTFQKLFSDVPGNAARADGNSMVDFERSSMMATSLRQPTMVYPVNGGYSNGMNPDYSRPMSMTSSPCSVSPADDMNQSNQNEAFDYVPMQAQIQRLRSSSPGSVVMGTPPPSTSMGMMNSPYGSPASHMQQQQQQQSGNYMMSGNP…
Pl110052 (PlMYB1)	Peronophythora litchii	MNRKLELMELEDGDLLRRESNQSDAPLMETASNPDLSYIRATAHGSSSTSSKYGSPEESFGEEEEDNNAKKTARRKTDSNSKRPWTREENDKLMQLVKQYGAKRWSLIAMHLPGRVGKQCRERWHNHLNPSVRKDAWTAEEDYVIFECHKNVGNQWAEISKMLPGRTDNAIKNRYYSTMRRMQRQSIRKKGPMREGKSIRVASVTSSPVQNNQVAHASLHRSMNGMQSQLSPPQQRGVSMNSTFQKLFSEIPGNSTRDGSPMVDFDRSNMMASSVRQPTMVYPVNGGGYSNGMNPDYSRPMSMTSSPCSVSPTDDMNQNNQNEGFDYVPMQASIQRLRLSSPGSVMGTPPPSSMNSPYGSPASHVQQQPQQQPGNFMMMSGNPYSNNNVRGGMYSGLSG…
>PlMAPK1	Peronophythora litchii	MSIEPSRYGPDFHCVTVSRDVFEVRSHYVNLRPVGGGSYGIVCSAEDTLRGRKVAIKKITDVFDDLTDAKRILREMKLLRHLGVHENIINILDVILIPPNVMDFHDIYIVTDLMESDLERIISSSQPLSDAHFQYFLYQILRGMKFVHSGNVLHRDLKPSNLLVNSNCDLSICDFGLARGVETAHNEDLTEYVVTRWYRAPELLTDCQNYNDAVDVWAVGCIFAEMLRRRPFFTGRDPSDQLHMIIRVLGSPTEEEMAFVPHEAAKRAILQHGFYPKRPLIEFFPDANPLAVDLLSQMLKFNPAERISVMQALAHPYLAQLQNPVRVVVVSKFDIGVLTTDLWSFMDT
>PlMAPK3	Peronophythora litchii	MSTQDGGRASEDKNGDGVYVTKNRSLFSMWLHGKAVPSRSHPAVVFRSADVIQEGYLLKQGLRLKMWTRRYFILRLEERHMTLGYYTSKDSLTLCSETPIGPGHLLGHVNTTKYPRRLELRCGTKVMTLEAEDQKVYESWKNALQEAIRWNHAMVPTKDGSFVTYGKQASEDLKQEERSRAEAAKKLREKQRADEAAAVANAANKPKYLPATRAGTQCFMTSNTRFEIPSNFEYVKTIGSGAYGVVISATDSKTNKTVAIKNIQRAFDDLTDAKRIVREIKLMRHLNHKCVLGVEDIFEPVALSKFEDVYIVSQLMATDLHRVIYSRHALSDEHIAFFMYQMLCAMKYVHSANVIHRDLKPSNVLVNANCELKICDFGLARGVFPEEELELTEYVVTRW…
>PlMAPK4	Peronophythora litchii	MEASELPAQGRDLLLGALSNGDSSSQSQSHNNTTTTTNNNNMDDLLQDSSAASTPAAITHEVHWEGYVRKKGDWLPRWEERYLILDGASLTYYNSKEEARSARNLRGRMIVSKVRPENYGKAHGFLIETQGHKHFHLCCSTELEKDMWVEMMQAAIEEGVRHGHSRLSMEGMEALQMQTSPTQVDLRGFYFAFRQLLISHSSSPQFFPKLSRDIVLTSNYAPTVPFWGEYHGLDGVLHFFSILYETVEITAFFVTDIAQAKEGCTAVVAGRETMKNRDNGRKFTQQWQHTIEFAPDGRVKSLTITADPIAASAVFGCSATSSLSLPMAAVVGNTVHDNPAGKLHVVVFRGEQISDQGFIDDEEQTDGSEAGDEKRPSNQRVFLGLRLVTDGKTNVYAPT…
>PlMAPK5	Peronophythora litchii	MQLIPIHWDGPARKKGDWLPRWDDVYLSLDGVTLRVFESRYRYLEVIELERLQLQDGNTKTQSTVAMDKKHCYTVTAVDKENVGRPHGFFVKCKEKSKPLHLVADSELERVLWIHLLGAVVEQVQDVLPKAKRRLKAAGSKIEASPRKTQMLAPLSTPRRLRIQTMTLLGTPVNVELNMFYDAWGCIQARKGNFALLMPSFHPNITLTSNYPPTVPIAGEYHGLSGVLAFFSNLHGSMDVSHYGVEHVARRGDLAVVSGRETVRSAESGRRFRHLWKHELRFEADGRISHINILADKTAAAVAFANGGGSGAGPVTGEATGPTLAALPRERERQASTCPPGDIRVVCISGENFRRRKPTTGGGSGYKVIIGLNEFPHLTTKAPGTKNTSSTSSRDVTTT…
>PlMAPK6	Peronophythora litchii	MTRQPSTRSPLSAPSSARLHGASSPVPGPGSSGGLRTQTLLARLFRRKERSPLPLPLRDDTALYGEEEETKTHVDSPMRALLRSLSLQRSRNRAQVVRTPPSTPVQVLVEGVLTELMQQRYWRSKPCYFVLEQTVESSATVRFTLRQFSFLPENRKPGRLLAIVTLSQNDVVTDMRTHRQVKYALELQLASADQRTELAGADVEDREESGSQVLRLAAGDERTHVKWMQTLNSCISTLISQTETQYRLGDSTWNAVTEPAKIVPMFGDEGRRSSVLVTRERDHNGSSVSYSSSESNNNHLEADFPAEEIRAARQDLTDEDEESKPVVQATARVVPAVTDEELLAHTVARYCCTPNYRSSESSNSQDPDVDNNAADGKRDDNQEDNQGDDDSEEDSVAGD…
>PlMAPK7	Peronophythora litchii	MPNLSRKFSFMTSVASSAASAASSAVGVASNNSTPVVGPFSTGTPRNAGDDSYLPTHPVWNRVLELPFSHVIGTCSLVVDVKDHSKNGVESQLGFATLNVAKYLMAADGNERTKKREEAAMATDSKWYSISNAKGEYCGKVQLGITCRRAKPPTEDDDGLQPRLKKSQSVVIDRKNPPSSQMLQWDTTPAANSQALLGAATPALKKGVTLDEFQINSSEHARRHGWANVKLSPEDTARTQSAGAIVSSKEDGDESMHKRFPENNSAALPAATDAVICKENADMHTFMVCGAPFTIPRHYQLIKVCGRGAYGIVIAATNLRTGGNVAIKKVIDCIWHPHQLKQILRECRLIRHMAHENVLSLLDLIPPPSYTDFRDVYMTVDLMEMDLHRIIYSKEVLRD…
>PlMAPK8	Peronophythora litchii	MLPDELLGVCRINVTPHLSLVNGSADAKANGALPRWHNLCDQYNDCKESWAPPTVFRGRIQLGIIFAPTVTSAENFPQSQGLRRMASDGRLVEARRGSADETLLQSSSSYNLREFLRSDKRASVGAFDFPSQNGGRLVSRKIRSRTGSSGRRGSVNTDTESVKSEDNAELARLARDNHTFSGKATSFDVPKKYQLIKVVGAGTYGEVVAASDIESGTTVAIKKVSNAFQDLPDTKRILRELCLLRQLSHPNLIQLYDVPRPERLSYLEDIYLVTDLMETDLHRVIHSTQTLTDEHVAHFMRQILRALAYLHSANVLHRDLKPSNILVTSTCDAKICDLGLARYVDYSKAKRIKGTSSDDVFVELTEYVVTRWYRAPEILLDGNRYDKPSDLWSAGCILG…
>PlMAPK9	Peronophythora litchii	MTSSASSSSTLPTSSGSTTGFKVYGSVFKVSSRYQFLNPLGKGSYGIVCAAKDRETGQCVAIKKVTPMAKRTTDAKHTLREVLLLQHLGKHPNVISIHNLSANVKDDELYIVMDLMDTDMHRVIQSSQPLSDAHAKYFLHQLLRGVKYLHDNGVLHRDLKPGNLLLSKTCQLKIADFGLARKIPRGFGTYPTNTLERPRSAPAISSKARMPDRPPMTEHVVTRWYRAPELMLQPDGLYDQSVDMWSVGCIFAEILGRKALFPGKNFLHQLTLIFDVIGAPSSEAVMRIQSSQAQRFLNSLGKKPKVPFRNLFPNATDAAVDLLDRMLEFDPAKRISAQEALTHPYMQDIERKCRNRGGMDPPPCMKADFSFDLKNLTKMDLRALIVKEVDNHRKSVLTL…
>PlMAPK10	Peronophythora litchii	MTSTSLRSAAAVAGDDLRLSASYAIKSRASSASSVSISPASASHSRSLATPSAPRSVPHDVPLRFHWEGYLQKRSDWLKHWETYYFVLRGRSLYCYLSEEDARRQNAKSKIKKGKFGFSDRVSLVKAWDVEEVLTVPVSGASGQTGSAASTPVAGAGPPSEVTDATSPSSAAAADSESGFRFTLATQKGHQLHFRTNSEASKHTWLQFVANAVADYDLAGHMRPAVQRLRTNVADFYEGYEYFYAALCARTKADEGGVRMDVPMSPSAGGPGTPGGPTEDTDRSSLTLTLPSGKKPSASFMTVTPDQPLAKTNVLPPMDHVMVRFFSLLKSDVILRSNYLPMVPFEGKYRGYGGILEYFSRLSQSVQVEQFIVESIQMEEEEEHNETPDFEPRHRRNRN…
>PlMAPK11	Peronophythora litchii	METAAPNTKDMTDAGNRKRKMTATTPPSGLKRGNKLSRPAATSSSVSNGVTPPVVTPQGSIHTSEQFIDHQRAMFSAAVAPTPHGPVEHMPPTPAFVNRNGFSHTPDGFASTPSDGFPSNTPSQQTATPADDNQTVDATNGHSSHAPTPSPVPRAAPLNLRNFANWDVGSRYTLIRLLGKGSYGQVAEAFDTERQKKVAIKKIINVFDQEIDCKRLYREIYILRRLSHPQVINLIDVIPPENYDTFTDLYLVFDFVDTDLHKLIMSPQYLTIRHIQVFLYQLLCGLKYVHSANVIHRDMKPANILLNEDCTLMICDFGLSRVMESDMSMEELSKHLYSPKDSKSPTTSDGGTTSAPSPGSASSTPSSSGEFPKMKRQLTKHVVTRWYRAPELILLQDYD…
>PlMAPK12	Peronophythora litchii	MGRDDRSVPVMTDNGFTINGCSFNVDPKYQPVDAIGQGSYGVVCSVRNTETDEKLAIKKITPMAGDEWDATHTLREIRLMRCLGAHENIISLKDLSMCKEKDELYMMMELADTDLHRLIQSSCPLTEGHIRVIMYQVLSGVKAMHDNGVLHRDLKPGNLLLNKDCELKITDFGLARMMPKKSQPGNEQTPSDEVSMMTEYVVTRWYRPPELMLAPNGSYDGAVDMWSVGCILGELVSRKPLFPGTDFMDQLTRVFQVLPIPEPEDRGYVIEKDALKFLSSLPPPAPGALETKLGDVAGPQAMDLLRRLLCFNPKQRISADNALAHPFFEGVQEEWGEITSLRLPHSLEFAFETQSLPLATLRQYICDEVLAFAGGISKRQPEPHDAEPQVTKNEKAAVS…
>PlMAPK13	Peronophythora litchii	MNGNKTHSVHFDPSVRADPDSGRSTASASAPFPVISTRNSVVRKIMLRTIGEQFEDTSVPAVQNFVASVENYCASTESLASLGKSVYTSPALVFVVDEVMRVILWNDCAVKLCGYSREEMAGRNLLKELPYLVPPPTAKLLADALTHCVRGTPVASILLEFVARDQSKITLLGACTPLVGNPVGPGMLVVAQDLTHLPFAMVDKKALAETPAVLDQAQGTPSDTEVVDTTTVVPPVQVAVQNAAPVPAPVPAAIASNASTIPGWSEIAPNYSIECVLGQGSYGQVVRCKHLPTGEIVAIKKIQNVFSDPIDAKRILRELCILRQLRHPNIVQIREIIAPLDMDHFQDLFVVFEYLPSDLEKLLHSPQFLTAEHLRWLLLDLLKALKYMHSAEIVHRDLK…
>PlMAPK14	Peronophythora litchii	MNKYEVLGVIGEGAYGVVLKCHNKETNETVAIKKFKENEDDDPMVRKTTLREVKMLRFLKHGNIVALKEAFRRKGRLYLVFEYVEKNLLEVLEDKPNGVDSELVRLYIFQLCCAIHYCHTNNVVHRDIKPENLLVNTSNSERSLRLCDFGFARSLPSNGNACELTEYVATRWYRAPELLLGDTKYSRSVDIWAIGCIMGELIEGQPMFPGESEIDQLYLIQKMLGPLQKRHMELFATNPRFSGLKIPEVKVPETLNRRYCGRVSKKAINFLEGTIRLCPDDRFTSEECLKHPYFEGLSYASSVDPSSANCSTTTSTNTPSELKPFSFNLSERQQPAVADDDIASGGSRWPPESFETARSKCWMSSRGIAKAEEKNPPVVKDKRRSGSRRSRKDDRNGNG…
